# Supplementary material for: A Parameter Estimation of Photovoltaic Models Using a Boosting Flower Pollination Algorithm
Source: Sensors (Basel). 2023 Oct 8;23(19):8324. doi: 10.3390/s23198324 (PMC10575107; doi:10.3390/s23198324)
Supplement: Supplementary file 1 [file sensors-23-08324-s001.zip]

Archive with 1 entries (1 files):
- sensors-2634799-supplementary.pdf
